# Supplementary material for: Real-World Outcomes of Splenic Artery Embolization in Blunt Splenic Trauma: Insights from an Italian Multicenter Cohort
Source: J Pers Med. 2025 Sep 3;15(9):420. doi: 10.3390/jpm15090420 (PMC12470969; doi:10.3390/jpm15090420)
Supplement: Supplementary file 1 [file jpm-15-00420-s001.zip]

Archive with 1 entries (1 files):
- jpm-3794994-supplementary.pdf
